# Supplementary material for: Catechin-Targeted Nano-Enhanced Colorimetric Sensor Array Based on Quantum Dots—Nano Porphyrin for Precise Analysis of Xihu Longjing from Adjacent Origins
Source: Foods. 2025 Sep 28;14(19):3360. doi: 10.3390/foods14193360 (PMC12523400; doi:10.3390/foods14193360)
Supplement: Supplementary file 1 [file foods-14-03360-s001.zip]

Archive with 1 entries (1 files):
- foods-3849477-supplementary.pdf
